# Supplementary material for: Eating Perception, Nutrition Knowledge and Body Image among Para-Athletes: Practical Challenges in Nutritional Support
Source: Nutrients. 2021 Sep 6;13(9):3120. doi: 10.3390/nu13093120 (PMC8465964; doi:10.3390/nu13093120)
Supplement: Supplementary file 1 [file nutrients-13-03120-s001.zip]

Archive with 1 entries (1 files):
- nutrients-1341981-supplementary.pdf
